# Supplementary material for: Genome-Wide Identification, Expression Patterns and Sugar Transport of the Physic Nut SWEET Gene Family and a Functional Analysis of JcSWEET16 in Arabidopsis
Source: Int J Mol Sci. 2022 May 12;23(10):5391. doi: 10.3390/ijms23105391 (PMC9142063; doi:10.3390/ijms23105391)
Supplement: Supplementary file 1 [file ijms-23-05391-s001.zip]

Archive with 8 entries (8 files):
- Figure S1.pdf
- Figure S2.pdf
- Figure S3.pdf
- Figure S4.pdf
- Figure S5.pdf
- Table S1.pdf
- Table S2.xlsx
- Table S3.pdf
