# Supplementary material for: Genome-Wide Identification, Expression Patterns and Sugar Transport of the Physic Nut SWEET Gene Family and a Functional Analysis of JcSWEET16 in Arabidopsis
Source: Int J Mol Sci. 2022 May 12;23(10):5391. doi: 10.3390/ijms23105391 (PMC9142063; doi:10.3390/ijms23105391)
Supplement: Supplementary file 1 [file ijms-23-05391-s001.zip › Table S2.xlsx]

## Sheet: Sheet1
Table S2 Primers used in this study
Genes	Forward Primer (5’-3’)	Reverse Primer (5’-3’)
Primers used for gene cloning
JcSWEET1	GGCGAGCTCAATCAAGTTTTAATCTTC	CGAACTGCAGTCAAACTTGCTCGTCATG
JcSWEET2b	GGCGAGCTCTTAGTTTTCTGTTAAGGT	CGAACTGCAGTTATGCATATGACTCTAT
JcSWEET3	GGCGAGCTCACAAACATGGGAGATAGG	CGAACTGCAGTCAACTCTTTCCATTAGT
JcSWEET4	GACGAGCTCGTCTTGCTCTCCTCTCCT	GGCTCTAGATCACGCCCTGTGGATTTC
JcSWEET5	GGCGAGCTCAGTAATTATTCCCAGATC	CGAACTGCAGTTAAACCCTAGATGCCAT
JcSWEET9c	CGGGGTACCTACTAATTGGCCTCCCAT	CGAACTGCAGTTAAGCGGTCACACATAT
JcSWEET10a	GACGAGCTCCACCGGCAGAGAAAGAGA	CGAACTGCAGTTAAACTTTGTTGGAGAC
JcSWEET10b	GGCGAGCTCTCAGAGATAGAGTTTTCT	CGAACTGCAGTTAAACGGTGTCGAAGAC
JcSWEET12	GGCGAGCTCTCCTTGTTGTTTTGAGAG	GGCTCTAGAATCAAGCATGACATGCAA
JcSWEET15	GGCGAGCTCAGAGAGAGCCTTGTGCTT	CGAACTGCAGTTAAACTGCAATTTCATT
JcSWEET16	GGCGAGCTCTTTTGTGTTTCTCTTCAC	CGAACTGCAGTTAAAGATCATTATCAAC
JcSWEET17a	GGCGAGCTCCTATCTTCAGTAAAACAT	CGAACTGCAGTTATGGGTTTTCCCGAGG
JcSWEET17b	GGCGAGCTCAGTTTCTCTCCTCTTTTT	CGAACTGCAGTCAATCTTTTGCAGTAAT
Primers used for quantitative RT-PCR
JcSWEET1	TGGCTTGGCTGCTACTGTCT	AACCAGGAAGTGCCGCATAG
JcSWEET2b	GGAATCCTGAATTATGATGCCT	CTGGAGTCATCTGTTGATTGCC
JcSWEET3	TGTGTTGGCATTTTTCTCGA	GAGCCCACCAGACCAACACT
JcSWEET4	CGTATGCCATCATCCGTTTT	TGCTGCTATCTGCCTCTTCG
JcSWEET5	TTCTTTCTCCCATACCGACG	AGCCATAGAAAGTCCACATTGC
JcSWEET6	TGTTTTATGGTCTCCCCTTCG	GCGTTTCCGTCCCTTGTTCT
JcSWEET9a	TGATGCGAGTGGTACGAACA	CCCAGCACATTTGGTAGTGC
JcSWEET9c	TGTGCTACTTCCTGGTTGGG	CTATTCCAAACCCGAACCCG
JcSWEET10a	CGTTCTTGGATGGATTTGCA	AAAGGCATGAACTCTACGCTCT
JcSWEET10b	GCACCTCTTGGCATTGTGAG	GCACTCAAAGTCAGGAAGAAGG
JcSWEET11	CGGACCAAAAGTGTCGAGTT	ATAGGACTCCGATAACGTTTGG
JcSWEET12	AGGACTTGTATATTGCGGGACC	TACTGTCGCTGGCTTGTGATTC
JcSWEET15	TTGTCAGAACTAGAAGCGTCGA	AGCCCCAAGATGAATCCTAAGA
JcSWEET16	CCTCTATCAGCCATGAGAACGG	AAACGCCTCCATTGAGAAACAG
JcSWEET17a	GTACGGATAGATGCAACGGGTT	GGCACCGTTCAAAAAAAGGA
JcSWEET17b	CTTCAGTATGGCTGCCTATGGT	TGGCATGTACTCCACACTCTTG
JcActin	CTCCTCTCAACCCCAAAGCCAA	CACCAGAATCCAGCACGATACCA
Primers used for yeast complementation assay
JcSWEET1	CCGCTCGAGATGGTGAATGTTCTGCAC	CGCGGATCCTCAAACTTGCTCGTCATG
JcSWEET2b	CCGCTCGAGATGATTTATTCGATTTCA	CGCGGATCCTTATGCATATGACTCTAT
JcSWEET3	CCGCTCGAGATGGGCAATGCAGCTTCT	CGCGGATCCTCAACTCTTTCCATTAGT
JcSWEET4	CCGCTCGAGATGGTTTCTTCAGATACT	CGCGGATCCTCACGCCCTGTGGATTTC
JcSWEET5	CCGCTCGAGATGACAGACACTGCAACT	CGCGGATCCTTAAACCCTAGATGCCAT
JcSWEET9c	CCGCTCGAGATGGCACTGCACAGTTCT	CGCGGATCCTTAAGCGGTCACACATAT
JcSWEET10a	CCGCTCGAGATGGCCTTGCACTTGTCT	CGCGGATCCTTAAACTTTGTTGGAGAC
JcSWEET10b	CCGCTCGAGATGGCATTTCACCTTCCT	CGCGGATCCTTAAACGGTGTCGAAGAC
JcSWEET12	CCGCTCGAGATGGGCTTGTTTTCCACT	CGCGGATCCTCAAGCATGACATGCAAT
JcSWEET15	CCGCTCGAGtATGGCAGTACTTAGCACT	CGCGGATCCTTAAACTGCAATTTCATT
JcSWEET16	CCGCTCGAGATGGCTAGCTTAAGCTTC	CGCGGATCCTTAAAGATCATTATCAAC
JcSWEET17a	CCGCTCGAGATGGAAGGTTTAATCTTG	CGCGGATCCTTATGGGTTTTCCCGAGG
JcSWEET17b	CCGCTCGAGATGGCTGGCTTATCGATT	CGCGGATCCTCAATCTTTTGCAGTAAT
AtSWEET1	CCGCTCGAGATGAACATCGCTCACACT	CGCGGATCCTTAAACTTGAAGGTCTTG
